# Supplementary material for: New Multi-Targeted Antiproliferative Agents: Design and Synthesis of IC261-Based Oxindoles as Potential Tubulin, CK1 and EGFR Inhibitors
Source: Pharmaceuticals (Basel). 2021 Oct 30;14(11):1114. doi: 10.3390/ph14111114 (PMC8620390; doi:10.3390/ph14111114)
Supplement: Supplementary file 1 [file pharmaceuticals-14-01114-s001.zip]

Archive with 1 entries (1 files):
- pharmaceuticals-1389599-supplementary.pdf
